# Supplementary material for: Preliminary Phytochemical and Biological Evaluation of Rudbeckia hirta Flowers
Source: Plants (Basel). 2023 Aug 4;12(15):2871. doi: 10.3390/plants12152871 (PMC10420942; doi:10.3390/plants12152871)
Supplement: Supplementary file 1 [file plants-12-02871-s001.zip]

Archive with 1 entries (1 files):
- plants-2515187-supplementary.pdf
